# Supplementary material for: Small Sized Yet Powerful: Nuclear Distribution C Proteins in Plants
Source: Plants (Basel). 2023 Dec 31;13(1):119. doi: 10.3390/plants13010119 (PMC10780334; doi:10.3390/plants13010119)
Supplement: Supplementary file 1 [file plants-13-00119-s001.zip]

Archive with 3 entries (2 files):
- plants-2746456-supplementary/Supplementary materials/
- plants-2746456-supplementary/Supplementary materials/Figure S1_Vassileva et al.pdf
- plants-2746456-supplementary/Supplementary materials/Table S1_Vassileva et al.pdf
